# Supplementary material for: Metabolic Regulation and Saline–Alkali Stress Response in Novel Symbionts of Epichloë bromicola-Bromus inermis
Source: Plants (Basel). 2025 Apr 1;14(7):1089. doi: 10.3390/plants14071089 (PMC11991420; doi:10.3390/plants14071089)
Supplement: Supplementary file 1 [file plants-14-01089-s001.zip]

Archive with 1 entries (1 files):
- plants-3518231-supplementary.pdf
